# Supplementary material for: Network Pharmacology and Comparative Transcriptome Reveals Biotargets and Mechanisms of Curcumol Treating Lung Adenocarcinoma Patients With COVID-19
Source: Front Nutr. 2022 Apr 19;9:870370. doi: 10.3389/fnut.2022.870370 (PMC9063984; doi:10.3389/fnut.2022.870370)
Supplement: Supplementary file 1 [file Data_Sheet_1.XLSX]

## Sheet: BP
ONTOLOGY	ID	Description	GeneRatio	BgRatio	pvalue	p.adjust	qvalue	geneID	Count
BP	GO:0000280	nuclear division	7/7	428/18866	2.94723e-12	1.21426e-09	2.94723e-10	AURKA/CDK1/CCNB1/CCNB2/CCNE1/CCNE2/TTK	7
BP	GO:0048285	organelle fission	7/7	476/18866	6.23341e-12	1.28408e-09	3.1167e-10	AURKA/CDK1/CCNB1/CCNB2/CCNE1/CCNE2/TTK	7
BP	GO:0007077	mitotic nuclear envelope disassembly	3/7	12/18866	6.87147e-09	9.43682e-07	2.29049e-07	CDK1/CCNB1/CCNB2	3
BP	GO:0140014	mitotic nuclear division	5/7	286/18866	1.58404e-08	1.02882e-06	2.49713e-07	AURKA/CDK1/CCNB1/CCNB2/TTK	5
BP	GO:0000082	G1/S transition of mitotic cell cycle	5/7	287/18866	1.61198e-08	1.02882e-06	2.49713e-07	AURKA/CDK1/CCNB1/CCNE1/CCNE2	5
BP	GO:0030397	membrane disassembly	3/7	16/18866	1.74799e-08	1.02882e-06	2.49713e-07	CDK1/CCNB1/CCNB2	3
BP	GO:0051081	nuclear envelope disassembly	3/7	16/18866	1.74799e-08	1.02882e-06	2.49713e-07	CDK1/CCNB1/CCNB2	3
BP	GO:0044843	cell cycle G1/S phase transition	5/7	310/18866	2.37137e-08	1.22125e-06	2.96421e-07	AURKA/CDK1/CCNB1/CCNE1/CCNE2	5
BP	GO:0000079	regulation of cyclin-dependent protein serine/threonine kinase activity	4/7	102/18866	2.78367e-08	1.2743e-06	3.09297e-07	CCNB1/CCNB2/CCNE1/CCNE2	4
BP	GO:1904029	regulation of cyclin-dependent protein kinase activity	4/7	106/18866	3.25241e-08	1.33999e-06	3.25241e-07	CCNB1/CCNB2/CCNE1/CCNE2	4
BP	GO:0007093	mitotic cell cycle checkpoint	4/7	166/18866	1.98212e-07	7.42393e-06	1.80193e-06	AURKA/CDK1/CCNB1/TTK	4
BP	GO:0140013	meiotic nuclear division	4/7	177/18866	2.56429e-07	8.80407e-06	2.13691e-06	AURKA/CCNE1/CCNE2/TTK	4
BP	GO:0016572	histone phosphorylation	3/7	40/18866	3.07219e-07	9.73649e-06	2.36323e-06	AURKA/CDK1/CCNB1	3
BP	GO:1903046	meiotic cell cycle process	4/7	193/18866	3.62785e-07	1.06762e-05	2.59132e-06	AURKA/CCNE1/CCNE2/TTK	4
BP	GO:0000075	cell cycle checkpoint	4/7	219/18866	6.01686e-07	1.65263e-05	4.01124e-06	AURKA/CDK1/CCNB1/TTK	4
BP	GO:0006998	nuclear envelope organization	3/7	52/18866	6.85889e-07	1.76616e-05	4.28681e-06	CDK1/CCNB1/CCNB2	3
BP	GO:0006977	DNA damage response, signal transduction by p53 class mediator resulting in cell cycle arrest	3/7	56/18866	8.59762e-07	1.79304e-05	4.35203e-06	AURKA/CDK1/CCNB1	3
BP	GO:0072431	signal transduction involved in mitotic G1 DNA damage checkpoint	3/7	57/18866	9.07381e-07	1.79304e-05	4.35203e-06	AURKA/CDK1/CCNB1	3
BP	GO:1902400	intracellular signal transduction involved in G1 DNA damage checkpoint	3/7	57/18866	9.07381e-07	1.79304e-05	4.35203e-06	AURKA/CDK1/CCNB1	3
BP	GO:0072413	signal transduction involved in mitotic cell cycle checkpoint	3/7	59/18866	1.00781e-06	1.79304e-05	4.35203e-06	AURKA/CDK1/CCNB1	3
BP	GO:1902402	signal transduction involved in mitotic DNA damage checkpoint	3/7	59/18866	1.00781e-06	1.79304e-05	4.35203e-06	AURKA/CDK1/CCNB1	3
BP	GO:1902403	signal transduction involved in mitotic DNA integrity checkpoint	3/7	59/18866	1.00781e-06	1.79304e-05	4.35203e-06	AURKA/CDK1/CCNB1	3
BP	GO:1901991	negative regulation of mitotic cell cycle phase transition	4/7	251/18866	1.03761e-06	1.79304e-05	4.35203e-06	AURKA/CDK1/CCNB1/TTK	4
BP	GO:0000086	G2/M transition of mitotic cell cycle	4/7	254/18866	1.08801e-06	1.79304e-05	4.35203e-06	AURKA/CDK1/CCNB1/CCNB2	4
BP	GO:0051321	meiotic cell cycle	4/7	254/18866	1.08801e-06	1.79304e-05	4.35203e-06	AURKA/CCNE1/CCNE2/TTK	4
BP	GO:0031571	mitotic G1 DNA damage checkpoint	3/7	63/18866	1.2303e-06	1.89903e-05	4.60929e-06	AURKA/CDK1/CCNB1	3
BP	GO:0044783	G1 DNA damage checkpoint	3/7	64/18866	1.2906e-06	1.89903e-05	4.60929e-06	AURKA/CDK1/CCNB1	3
BP	GO:0044819	mitotic G1/S transition checkpoint	3/7	64/18866	1.2906e-06	1.89903e-05	4.60929e-06	AURKA/CDK1/CCNB1	3
BP	GO:1901988	negative regulation of cell cycle phase transition	4/7	270/18866	1.38827e-06	1.92816e-05	4.68e-06	AURKA/CDK1/CCNB1/TTK	4
BP	GO:0098813	nuclear chromosome segregation	4/7	272/18866	1.42973e-06	1.92816e-05	4.68e-06	CCNB1/CCNE1/CCNE2/TTK	4
BP	GO:0044839	cell cycle G2/M phase transition	4/7	273/18866	1.4508e-06	1.92816e-05	4.68e-06	AURKA/CDK1/CCNB1/CCNB2	4
BP	GO:0072401	signal transduction involved in DNA integrity checkpoint	3/7	73/18866	1.92385e-06	2.40189e-05	5.82984e-06	AURKA/CDK1/CCNB1	3
BP	GO:0072422	signal transduction involved in DNA damage checkpoint	3/7	73/18866	1.92385e-06	2.40189e-05	5.82984e-06	AURKA/CDK1/CCNB1	3
BP	GO:0072395	signal transduction involved in cell cycle checkpoint	3/7	74/18866	2.00482e-06	2.42937e-05	5.89652e-06	AURKA/CDK1/CCNB1	3
BP	GO:0018105	peptidyl-serine phosphorylation	4/7	310/18866	2.40705e-06	2.83344e-05	6.87728e-06	AURKA/CDK1/CCNB1/TTK	4
BP	GO:0071158	positive regulation of cell cycle arrest	3/7	81/18866	2.63576e-06	3.01648e-05	7.32154e-06	AURKA/CDK1/CCNB1	3
BP	GO:0031145	anaphase-promoting complex-dependent catabolic process	3/7	83/18866	2.83754e-06	3.15964e-05	7.66902e-06	AURKA/CDK1/CCNB1	3
BP	GO:0018209	peptidyl-serine modification	4/7	333/18866	3.19973e-06	3.42075e-05	8.3028e-06	AURKA/CDK1/CCNB1/TTK	4
BP	GO:0007059	chromosome segregation	4/7	334/18866	3.23809e-06	3.42075e-05	8.3028e-06	CCNB1/CCNE1/CCNE2/TTK	4
BP	GO:0045930	negative regulation of mitotic cell cycle	4/7	341/18866	3.51634e-06	3.62183e-05	8.79084e-06	AURKA/CDK1/CCNB1/TTK	4
BP	GO:0045132	meiotic chromosome segregation	3/7	93/18866	4.00114e-06	4.02066e-05	9.75889e-06	CCNE1/CCNE2/TTK	3
BP	GO:0010948	negative regulation of cell cycle process	4/7	359/18866	4.31348e-06	4.23132e-05	1.02702e-05	AURKA/CDK1/CCNB1/TTK	4
BP	GO:0044773	mitotic DNA damage checkpoint	3/7	101/18866	5.13185e-06	4.91703e-05	1.19345e-05	AURKA/CDK1/CCNB1	3
BP	GO:1903862	positive regulation of oxidative phosphorylation	2/7	10/18866	5.30287e-06	4.96542e-05	1.2052e-05	CDK1/CCNB1	2
BP	GO:0071156	regulation of cell cycle arrest	3/7	106/18866	5.93608e-06	5.43481e-05	1.31913e-05	AURKA/CDK1/CCNB1	3
BP	GO:0030330	DNA damage response, signal transduction by p53 class mediator	3/7	107/18866	6.10634e-06	5.46915e-05	1.32746e-05	AURKA/CDK1/CCNB1	3
BP	GO:0044774	mitotic DNA integrity checkpoint	3/7	108/18866	6.2798e-06	5.50485e-05	1.33613e-05	AURKA/CDK1/CCNB1	3
BP	GO:0035404	histone-serine phosphorylation	2/7	12/18866	7.7748e-06	6.53718e-05	1.58669e-05	AURKA/CCNB1	2
BP	GO:0055015	ventricular cardiac muscle cell development	2/7	12/18866	7.7748e-06	6.53718e-05	1.58669e-05	CDK1/CCNB1	2
BP	GO:0007052	mitotic spindle organization	3/7	118/18866	8.1972e-06	6.75449e-05	1.63944e-05	AURKA/CCNB1/TTK	3
BP	GO:0007127	meiosis I	3/7	119/18866	8.40785e-06	6.79222e-05	1.6486e-05	AURKA/CCNE1/CCNE2	3
BP	GO:0061982	meiosis I cell cycle process	3/7	124/18866	9.51503e-06	7.53883e-05	1.82981e-05	AURKA/CCNE1/CCNE2	3
BP	GO:2000134	negative regulation of G1/S transition of mitotic cell cycle	3/7	126/18866	9.9836e-06	7.76083e-05	1.8837e-05	AURKA/CDK1/CCNB1	3
BP	GO:1901990	regulation of mitotic cell cycle phase transition	4/7	448/18866	1.03757e-05	7.91627e-05	1.92142e-05	AURKA/CDK1/CCNB1/TTK	4
BP	GO:1902807	negative regulation of cell cycle G1/S phase transition	3/7	132/18866	1.14804e-05	8.48826e-05	2.06026e-05	AURKA/CDK1/CCNB1	3
BP	GO:0006997	nucleus organization	3/7	133/18866	1.17435e-05	8.48826e-05	2.06026e-05	CDK1/CCNB1/CCNB2	3
BP	GO:0042770	signal transduction in response to DNA damage	3/7	133/18866	1.17435e-05	8.48826e-05	2.06026e-05	AURKA/CDK1/CCNB1	3
BP	GO:0007292	female gamete generation	3/7	142/18866	1.42926e-05	9.99572e-05	2.42614e-05	AURKA/CCNB1/TTK	3
BP	GO:1901987	regulation of cell cycle phase transition	4/7	486/18866	1.43143e-05	9.99572e-05	2.42614e-05	AURKA/CDK1/CCNB1/TTK	4
BP	GO:1902850	microtubule cytoskeleton organization involved in mitosis	3/7	144/18866	1.49047e-05	0.000102346	2.48412e-05	AURKA/CCNB1/TTK	3
BP	GO:0055012	ventricular cardiac muscle cell differentiation	2/7	17/18866	1.60066e-05	0.00010811	2.62404e-05	CDK1/CCNB1	2
BP	GO:0000077	DNA damage checkpoint	3/7	151/18866	1.71832e-05	0.000114185	2.77149e-05	AURKA/CDK1/CCNB1	3
BP	GO:0034501	protein localization to kinetochore	2/7	18/18866	1.80043e-05	0.000117742	2.85782e-05	CDK1/TTK	2
BP	GO:0031570	DNA integrity checkpoint	3/7	161/18866	2.08209e-05	0.000134034	3.25326e-05	AURKA/CDK1/CCNB1	3
BP	GO:0007088	regulation of mitotic nuclear division	3/7	163/18866	2.16046e-05	0.00013694	3.32378e-05	AURKA/CCNB1/TTK	3
BP	GO:0045931	positive regulation of mitotic cell cycle	3/7	168/18866	2.36485e-05	0.000147624	3.58311e-05	AURKA/CDK1/CCNB1	3
BP	GO:0071459	protein localization to chromosome, centromeric region	2/7	22/18866	2.71637e-05	0.000167037	4.05429e-05	CDK1/TTK	2
BP	GO:0007051	spindle organization	3/7	183/18866	3.05372e-05	0.00018502	4.49077e-05	AURKA/CCNB1/TTK	3
BP	GO:2000045	regulation of G1/S transition of mitotic cell cycle	3/7	185/18866	3.1545e-05	0.000188355	4.57173e-05	AURKA/CDK1/CCNB1	3
BP	GO:0051783	regulation of nuclear division	3/7	188/18866	3.30974e-05	0.000194802	4.72819e-05	AURKA/CCNB1/TTK	3
BP	GO:0010389	regulation of G2/M transition of mitotic cell cycle	3/7	200/18866	3.98103e-05	0.000229597	5.57274e-05	AURKA/CDK1/CCNB1	3
BP	GO:0031099	regeneration	3/7	201/18866	4.0407e-05	0.000229597	5.57274e-05	AURKA/CDK1/CCNB1	3
BP	GO:0001556	oocyte maturation	2/7	27/18866	4.12383e-05	0.000229597	5.57274e-05	AURKA/CCNB1	2
BP	GO:0010971	positive regulation of G2/M transition of mitotic cell cycle	2/7	27/18866	4.12383e-05	0.000229597	5.57274e-05	CDK1/CCNB1	2
BP	GO:1902806	regulation of cell cycle G1/S phase transition	3/7	206/18866	4.34792e-05	0.000238846	5.79722e-05	AURKA/CDK1/CCNB1	3
BP	GO:1902749	regulation of cell cycle G2/M phase transition	3/7	217/18866	5.07712e-05	0.000269808	6.54874e-05	AURKA/CDK1/CCNB1	3
BP	GO:0043457	regulation of cellular respiration	2/7	30/18866	5.10802e-05	0.000269808	6.54874e-05	CDK1/CCNB1	2
BP	GO:1902751	positive regulation of cell cycle G2/M phase transition	2/7	30/18866	5.10802e-05	0.000269808	6.54874e-05	CDK1/CCNB1	2
BP	GO:0007143	female meiotic nuclear division	2/7	31/18866	5.45933e-05	0.000284714	6.91054e-05	AURKA/TTK	2
BP	GO:0002082	regulation of oxidative phosphorylation	2/7	32/18866	5.82226e-05	0.000299846	7.27782e-05	CDK1/CCNB1	2
BP	GO:0007050	cell cycle arrest	3/7	234/18866	6.35539e-05	0.000319078	7.74462e-05	AURKA/CDK1/CCNB1	3
BP	GO:0007094	mitotic spindle assembly checkpoint	2/7	34/18866	6.58292e-05	0.000319078	7.74462e-05	CCNB1/TTK	2
BP	GO:0031577	spindle checkpoint	2/7	34/18866	6.58292e-05	0.000319078	7.74462e-05	CCNB1/TTK	2
BP	GO:0071173	spindle assembly checkpoint	2/7	34/18866	6.58292e-05	0.000319078	7.74462e-05	CCNB1/TTK	2
BP	GO:0071174	mitotic spindle checkpoint	2/7	34/18866	6.58292e-05	0.000319078	7.74462e-05	CCNB1/TTK	2
BP	GO:0045841	negative regulation of mitotic metaphase/anaphase transition	2/7	36/18866	7.38998e-05	0.000354031	8.59299e-05	CCNB1/TTK	2
BP	GO:1902100	negative regulation of metaphase/anaphase transition of cell cycle	2/7	37/18866	7.81088e-05	0.000369894	8.97802e-05	CCNB1/TTK	2
BP	GO:0060045	positive regulation of cardiac muscle cell proliferation	2/7	38/18866	8.24336e-05	0.000385939	9.36745e-05	CDK1/CCNB1	2
BP	GO:0006270	DNA replication initiation	2/7	39/18866	8.68741e-05	0.00039769	9.65268e-05	CCNE1/CCNE2	2
BP	GO:2000816	negative regulation of mitotic sister chromatid separation	2/7	39/18866	8.68741e-05	0.00039769	9.65268e-05	CCNB1/TTK	2
BP	GO:1905819	negative regulation of chromosome separation	2/7	40/18866	9.14302e-05	0.000413948	0.000100473	CCNB1/TTK	2
BP	GO:0072331	signal transduction by p53 class mediator	3/7	267/18866	9.40641e-05	0.000421243	0.000102244	AURKA/CDK1/CCNB1	3
BP	GO:0006260	DNA replication	3/7	273/18866	0.000100477	0.000442195	0.000107329	CDK1/CCNE1/CCNE2	3
BP	GO:0033048	negative regulation of mitotic sister chromatid segregation	2/7	42/18866	0.000100889	0.000442195	0.000107329	CCNB1/TTK	2
BP	GO:0033046	negative regulation of sister chromatid segregation	2/7	44/18866	0.00011081	0.000480566	0.000116642	CCNB1/TTK	2
BP	GO:0051985	negative regulation of chromosome segregation	2/7	45/18866	0.000115944	0.000497591	0.000120774	CCNB1/TTK	2
BP	GO:0030261	chromosome condensation	2/7	47/18866	0.000126556	0.000532052	0.000129139	CDK1/CCNB1	2
BP	GO:0048599	oocyte development	2/7	47/18866	0.000126556	0.000532052	0.000129139	AURKA/CCNB1	2
BP	GO:0055023	positive regulation of cardiac muscle tissue growth	2/7	48/18866	0.000132035	0.00054948	0.000133369	CDK1/CCNB1	2
BP	GO:0090068	positive regulation of cell cycle process	3/7	302/18866	0.000135532	0.00055839	0.000135532	AURKA/CDK1/CCNB1	3
BP	GO:0007129	homologous chromosome pairing at meiosis	2/7	49/18866	0.000137629	0.000561419	0.000136267	CCNE1/CCNE2	2
BP	GO:1903580	positive regulation of ATP metabolic process	2/7	50/18866	0.000143339	0.000578976	0.000140528	CDK1/CCNB1	2
BP	GO:0009994	oocyte differentiation	2/7	52/18866	0.000155102	0.00060859	0.000147716	AURKA/CCNB1	2
BP	GO:0045839	negative regulation of mitotic nuclear division	2/7	52/18866	0.000155102	0.00060859	0.000147716	CCNB1/TTK	2
BP	GO:0060421	positive regulation of heart growth	2/7	52/18866	0.000155102	0.00060859	0.000147716	CDK1/CCNB1	2
BP	GO:0072698	protein localization to microtubule cytoskeleton	2/7	53/18866	0.000161156	0.000626379	0.000152034	AURKA/TTK	2
BP	GO:0030071	regulation of mitotic metaphase/anaphase transition	2/7	56/18866	0.000180006	0.000693107	0.00016823	CCNB1/TTK	2
BP	GO:0044380	protein localization to cytoskeleton	2/7	57/18866	0.000186519	0.000711534	0.000172703	AURKA/TTK	2
BP	GO:0007091	metaphase/anaphase transition of mitotic cell cycle	2/7	58/18866	0.000193146	0.000723419	0.000175587	CCNB1/TTK	2
BP	GO:1902099	regulation of metaphase/anaphase transition of cell cycle	2/7	58/18866	0.000193146	0.000723419	0.000175587	CCNB1/TTK	2
BP	GO:0060043	regulation of cardiac muscle cell proliferation	2/7	59/18866	0.000199888	0.000741925	0.000180079	CDK1/CCNB1	2
BP	GO:0044784	metaphase/anaphase transition of cell cycle	2/7	60/18866	0.000206744	0.000753791	0.000182959	CCNB1/TTK	2
BP	GO:0051784	negative regulation of nuclear division	2/7	60/18866	0.000206744	0.000753791	0.000182959	CCNB1/TTK	2
BP	GO:0010965	regulation of mitotic sister chromatid separation	2/7	61/18866	0.000213714	0.00077237	0.000187469	CCNB1/TTK	2
BP	GO:0045143	homologous chromosome segregation	2/7	62/18866	0.000220799	0.000784217	0.000190344	CCNE1/CCNE2	2
BP	GO:0055025	positive regulation of cardiac muscle tissue development	2/7	62/18866	0.000220799	0.000784217	0.000190344	CDK1/CCNB1	2
BP	GO:0046622	positive regulation of organ growth	2/7	63/18866	0.000227998	0.000802864	0.00019487	CDK1/CCNB1	2
BP	GO:0051306	mitotic sister chromatid separation	2/7	64/18866	0.000235311	0.000821594	0.000199416	CCNB1/TTK	2
BP	GO:1905818	regulation of chromosome separation	2/7	66/18866	0.00025028	0.000866514	0.000210319	CCNB1/TTK	2
BP	GO:0022412	cellular process involved in reproduction in multicellular organism	3/7	375/18866	0.000256957	0.000882219	0.000214131	AURKA/CCNB1/TTK	3
BP	GO:0060038	cardiac muscle cell proliferation	2/7	69/18866	0.000273587	0.000931553	0.000226105	CDK1/CCNB1	2
BP	GO:0070192	chromosome organization involved in meiotic cell cycle	2/7	70/18866	0.000281584	0.000950923	0.000230806	CCNE1/CCNE2	2
BP	GO:0033047	regulation of mitotic sister chromatid segregation	2/7	72/18866	0.000297919	0.000997907	0.00024221	CCNB1/TTK	2
BP	GO:0045787	positive regulation of cell cycle	3/7	396/18866	0.000301696	0.00100241	0.000243303	AURKA/CDK1/CCNB1	3
BP	GO:0031100	animal organ regeneration	2/7	75/18866	0.000323273	0.00106551	0.000258618	AURKA/CDK1	2
BP	GO:0055021	regulation of cardiac muscle tissue growth	2/7	80/18866	0.000367798	0.00119656	0.000290426	CDK1/CCNB1	2
BP	GO:0043161	proteasome-mediated ubiquitin-dependent protein catabolic process	3/7	424/18866	0.000368842	0.00119656	0.000290426	AURKA/CDK1/CCNB1	3
BP	GO:0014855	striated muscle cell proliferation	2/7	83/18866	0.000395871	0.00126433	0.000306877	CDK1/CCNB1	2
BP	GO:0055013	cardiac muscle cell development	2/7	83/18866	0.000395871	0.00126433	0.000306877	CDK1/CCNB1	2
BP	GO:0033045	regulation of sister chromatid segregation	2/7	84/18866	0.000405455	0.00128498	0.000311888	CCNB1/TTK	2
BP	GO:0034502	protein localization to chromosome	2/7	85/18866	0.000415151	0.00128603	0.000312144	CDK1/TTK	2
BP	GO:0045844	positive regulation of striated muscle tissue development	2/7	85/18866	0.000415151	0.00128603	0.000312144	CDK1/CCNB1	2
BP	GO:0048636	positive regulation of muscle organ development	2/7	85/18866	0.000415151	0.00128603	0.000312144	CDK1/CCNB1	2
BP	GO:1901863	positive regulation of muscle tissue development	2/7	86/18866	0.00042496	0.00130659	0.000317135	CDK1/CCNB1	2
BP	GO:0060420	regulation of heart growth	2/7	87/18866	0.000434883	0.0013272	0.000322135	CDK1/CCNB1	2
BP	GO:0055006	cardiac cell development	2/7	89/18866	0.000455065	0.00137858	0.000334606	CDK1/CCNB1	2
BP	GO:0048477	oogenesis	2/7	91/18866	0.000475697	0.00143056	0.000347224	AURKA/CCNB1	2
BP	GO:0010256	endomembrane system organization	3/7	468/18866	0.000492819	0.00146073	0.000354546	CDK1/CCNB1/CCNB2	3
BP	GO:0016570	histone modification	3/7	468/18866	0.000492819	0.00146073	0.000354546	AURKA/CDK1/CCNB1	3
BP	GO:0051304	chromosome separation	2/7	94/18866	0.000507489	0.00148288	0.000359922	CCNB1/TTK	2
BP	GO:1901992	positive regulation of mitotic cell cycle phase transition	2/7	94/18866	0.000507489	0.00148288	0.000359922	CDK1/CCNB1	2
BP	GO:0010972	negative regulation of G2/M transition of mitotic cell cycle	2/7	96/18866	0.000529246	0.00153556	0.000372708	AURKA/CDK1	2
BP	GO:0016569	covalent chromatin modification	3/7	481/18866	0.00053401	0.00153587	0.000372785	AURKA/CDK1/CCNB1	3
BP	GO:0042775	mitochondrial ATP synthesis coupled electron transport	2/7	97/18866	0.000540292	0.00153587	0.000372785	CDK1/CCNB1	2
BP	GO:0010498	proteasomal protein catabolic process	3/7	483/18866	0.000540538	0.00153587	0.000372785	AURKA/CDK1/CCNB1	3
BP	GO:0042773	ATP synthesis coupled electron transport	2/7	98/18866	0.00055145	0.00155615	0.000377706	CDK1/CCNB1	2
BP	GO:0055024	regulation of cardiac muscle tissue development	2/7	102/18866	0.000597204	0.0016738	0.000406261	CDK1/CCNB1	2
BP	GO:0051983	regulation of chromosome segregation	2/7	107/18866	0.000656911	0.00181642	0.00044088	CCNB1/TTK	2
BP	GO:0055017	cardiac muscle tissue growth	2/7	107/18866	0.000656911	0.00181642	0.00044088	CDK1/CCNB1	2
BP	GO:1902750	negative regulation of cell cycle G2/M phase transition	2/7	108/18866	0.000669187	0.00183803	0.000446125	AURKA/CDK1	2
BP	GO:1901989	positive regulation of cell cycle phase transition	2/7	110/18866	0.000694073	0.00189376	0.000459651	CDK1/CCNB1	2
BP	GO:0060419	heart growth	2/7	115/18866	0.000758236	0.00205522	0.000498839	CDK1/CCNB1	2
BP	GO:0022904	respiratory electron transport chain	2/7	116/18866	0.000771402	0.00206375	0.00050091	CDK1/CCNB1	2
BP	GO:0046620	regulation of organ growth	2/7	116/18866	0.000771402	0.00206375	0.00050091	CDK1/CCNB1	2
BP	GO:0018107	peptidyl-threonine phosphorylation	2/7	117/18866	0.000784678	0.00208573	0.000506244	CDK1/TTK	2
BP	GO:0007098	centrosome cycle	2/7	125/18866	0.000894879	0.00234834	0.000569986	AURKA/CDK1	2
BP	GO:1903578	regulation of ATP metabolic process	2/7	125/18866	0.000894879	0.00234834	0.000569986	CDK1/CCNB1	2
BP	GO:0018210	peptidyl-threonine modification	2/7	126/18866	0.000909151	0.00235579	0.000571793	CDK1/TTK	2
BP	GO:0055007	cardiac muscle cell differentiation	2/7	126/18866	0.000909151	0.00235579	0.000571793	CDK1/CCNB1	2
BP	GO:0031023	microtubule organizing center organization	2/7	136/18866	0.00105794	0.00272418	0.000661209	AURKA/CDK1	2
BP	GO:2001251	negative regulation of chromosome organization	2/7	148/18866	0.00125096	0.00320121	0.000776992	CCNB1/TTK	2
BP	GO:0006119	oxidative phosphorylation	2/7	149/18866	0.00126775	0.00322416	0.000782563	CDK1/CCNB1	2
BP	GO:0006261	DNA-dependent DNA replication	2/7	151/18866	0.00130167	0.00329011	0.00079857	CCNE1/CCNE2	2
BP	GO:0016202	regulation of striated muscle tissue development	2/7	153/18866	0.00133602	0.00335635	0.000814647	CDK1/CCNB1	2
BP	GO:1901861	regulation of muscle tissue development	2/7	156/18866	0.00138837	0.00346671	0.000841434	CDK1/CCNB1	2
BP	GO:0048634	regulation of muscle organ development	2/7	157/18866	0.00140603	0.00348967	0.000847007	CDK1/CCNB1	2
BP	GO:0035051	cardiocyte differentiation	2/7	158/18866	0.0014238	0.00351262	0.000852578	CDK1/CCNB1	2
BP	GO:0000070	mitotic sister chromatid segregation	2/7	161/18866	0.00147778	0.00360263	0.000874424	CCNB1/TTK	2
BP	GO:0000723	telomere maintenance	2/7	161/18866	0.00147778	0.00360263	0.000874424	CCNE1/CCNE2	2
BP	GO:0043467	regulation of generation of precursor metabolites and energy	2/7	162/18866	0.00149598	0.00362556	0.00087999	CDK1/CCNB1	2
BP	GO:0055002	striated muscle cell development	2/7	169/18866	0.00162646	0.00391872	0.000951145	CDK1/CCNB1	2
BP	GO:2000241	regulation of reproductive process	2/7	170/18866	0.00164553	0.00394162	0.000956703	AURKA/TTK	2
BP	GO:0032200	telomere organization	2/7	174/18866	0.00172289	0.00410307	0.00099589	CCNE1/CCNE2	2
BP	GO:0048469	cell maturation	2/7	179/18866	0.00182201	0.00431418	0.00104713	AURKA/CCNB1	2
BP	GO:0055001	muscle cell development	2/7	183/18866	0.00190323	0.00448075	0.00108756	CDK1/CCNB1	2
BP	GO:0022900	electron transport chain	2/7	184/18866	0.00192381	0.00450345	0.00109307	CDK1/CCNB1	2
BP	GO:0045333	cellular respiration	2/7	187/18866	0.00198617	0.0045972	0.00111582	CDK1/CCNB1	2
BP	GO:0048639	positive regulation of developmental growth	2/7	187/18866	0.00198617	0.0045972	0.00111582	CDK1/CCNB1	2
BP	GO:0006367	transcription initiation from RNA polymerase II promoter	2/7	189/18866	0.00202828	0.00466843	0.00113311	CDK1/CCNB1	2
BP	GO:0035265	organ growth	2/7	191/18866	0.00207081	0.00473985	0.00115045	CDK1/CCNB1	2
BP	GO:0000819	sister chromatid segregation	2/7	196/18866	0.00217901	0.00495995	0.00120387	CCNB1/TTK	2
BP	GO:0048738	cardiac muscle tissue development	2/7	231/18866	0.00301032	0.00681456	0.00165402	CDK1/CCNB1	2
BP	GO:0071695	anatomical structure maturation	2/7	235/18866	0.00311349	0.00700961	0.00170136	AURKA/CCNB1	2
BP	GO:0046777	protein autophosphorylation	2/7	237/18866	0.0031657	0.00708842	0.00172049	AURKA/TTK	2
BP	GO:0006323	DNA packaging	2/7	240/18866	0.0032448	0.00722625	0.00175395	CDK1/CCNB1	2
BP	GO:0033002	muscle cell proliferation	2/7	244/18866	0.00335171	0.00742422	0.00180199	CDK1/CCNB1	2
BP	GO:0006352	DNA-templated transcription, initiation	2/7	249/18866	0.00348768	0.00768408	0.00186507	CDK1/CCNB1	2
BP	GO:0009636	response to toxic substance	2/7	250/18866	0.00351518	0.00770347	0.00186978	CDK1/CCNB1	2
BP	GO:1903431	positive regulation of cell maturation	1/7	10/18866	0.00370507	0.00807666	0.00196036	AURKA	1
BP	GO:0017085	response to insecticide	1/7	11/18866	0.00407493	0.0086096	0.00208971	CCNB1	1
BP	GO:0031442	positive regulation of mRNA 3'-end processing	1/7	11/18866	0.00407493	0.0086096	0.00208971	CCNB1	1
BP	GO:0045835	negative regulation of meiotic nuclear division	1/7	11/18866	0.00407493	0.0086096	0.00208971	TTK	1
BP	GO:0060281	regulation of oocyte development	1/7	11/18866	0.00407493	0.0086096	0.00208971	AURKA	1
BP	GO:0071281	cellular response to iron ion	1/7	11/18866	0.00407493	0.0086096	0.00208971	CCNB1	1
BP	GO:1905879	regulation of oogenesis	1/7	11/18866	0.00407493	0.0086096	0.00208971	AURKA	1
BP	GO:0045927	positive regulation of growth	2/7	274/18866	0.00420602	0.00884122	0.00214593	CDK1/CCNB1	2
BP	GO:0007281	germ cell development	2/7	275/18866	0.00423608	0.00885921	0.00215029	AURKA/CCNB1	2
BP	GO:0015980	energy derivation by oxidation of organic compounds	2/7	278/18866	0.00432687	0.00900338	0.00218529	CDK1/CCNB1	2
BP	GO:0021700	developmental maturation	2/7	287/18866	0.00460472	0.00953338	0.00231393	AURKA/CCNB1	2
BP	GO:0000212	meiotic spindle organization	1/7	13/18866	0.0048143	0.00981926	0.00238331	AURKA	1
BP	GO:0033127	regulation of histone phosphorylation	1/7	13/18866	0.0048143	0.00981926	0.00238331	CCNB1	1
BP	GO:0051988	regulation of attachment of spindle microtubules to kinetochore	1/7	13/18866	0.0048143	0.00981926	0.00238331	CCNB1	1
BP	GO:0051146	striated muscle cell differentiation	2/7	295/18866	0.00485856	0.00986072	0.00239338	CDK1/CCNB1	2
BP	GO:0007100	mitotic centrosome separation	1/7	14/18866	0.0051838	0.0103175	0.00250425	AURKA	1
BP	GO:0090231	regulation of spindle checkpoint	1/7	14/18866	0.0051838	0.0103175	0.00250425	CCNB1	1
BP	GO:0090266	regulation of mitotic cell cycle spindle assembly checkpoint	1/7	14/18866	0.0051838	0.0103175	0.00250425	CCNB1	1
BP	GO:1903504	regulation of mitotic spindle checkpoint	1/7	14/18866	0.0051838	0.0103175	0.00250425	CCNB1	1
BP	GO:0046034	ATP metabolic process	2/7	311/18866	0.0053855	0.0106674	0.00258918	CDK1/CCNB1	2
BP	GO:0048308	organelle inheritance	1/7	15/18866	0.00555319	0.0108432	0.00263184	CDK1	1
BP	GO:0048313	Golgi inheritance	1/7	15/18866	0.00555319	0.0108432	0.00263184	CDK1	1
BP	GO:0051299	centrosome separation	1/7	15/18866	0.00555319	0.0108432	0.00263184	AURKA	1
BP	GO:0051447	negative regulation of meiotic cell cycle	1/7	16/18866	0.00592246	0.0115097	0.00279361	TTK	1
BP	GO:0071902	positive regulation of protein serine/threonine kinase activity	2/7	345/18866	0.00658957	0.012746	0.00309369	CDK1/CCNB1	2
BP	GO:0048638	regulation of developmental growth	2/7	353/18866	0.00688936	0.0132636	0.00321933	CDK1/CCNB1	2
BP	GO:0071103	DNA conformation change	2/7	355/18866	0.00696528	0.0133474	0.00323967	CDK1/CCNB1	2
BP	GO:0033044	regulation of chromosome organization	2/7	356/18866	0.00700339	0.0133583	0.00324231	CCNB1/TTK	2
BP	GO:0010038	response to metal ion	2/7	366/18866	0.00738978	0.0140304	0.00340543	CDK1/CCNB1	2
BP	GO:0001701	in utero embryonic development	2/7	383/18866	0.00806876	0.0152492	0.00370127	CCNB1/CCNB2	2
BP	GO:0014706	striated muscle tissue development	2/7	389/18866	0.008315	0.0156428	0.00379681	CDK1/CCNB1	2
BP	GO:0042692	muscle cell differentiation	2/7	390/18866	0.00835638	0.0156492	0.00379835	CDK1/CCNB1	2
BP	GO:0042493	response to drug	2/7	397/18866	0.00864866	0.0161233	0.00391342	CDK1/CCNB1	2
BP	GO:0007095	mitotic G2 DNA damage checkpoint	1/7	24/18866	0.0088724	0.0163921	0.00397866	CDK1	1
BP	GO:1903429	regulation of cell maturation	1/7	24/18866	0.0088724	0.0163921	0.00397866	AURKA	1
BP	GO:0007517	muscle organ development	2/7	407/18866	0.00907425	0.0166901	0.004051	CDK1/CCNB1	2
BP	GO:0060537	muscle tissue development	2/7	409/18866	0.0091605	0.0167739	0.00407133	CDK1/CCNB1	2
BP	GO:0051307	meiotic chromosome separation	1/7	25/18866	0.00924062	0.0168457	0.00408877	TTK	1
BP	GO:0010639	negative regulation of organelle organization	2/7	416/18866	0.00946533	0.0171794	0.00416975	CCNB1/TTK	2
BP	GO:0031440	regulation of mRNA 3'-end processing	1/7	28/18866	0.0103446	0.0186928	0.00453709	CCNB1	1
BP	GO:0048732	gland development	2/7	443/18866	0.010684	0.0192218	0.00466549	AURKA/CCNB2	2
BP	GO:0051642	centrosome localization	1/7	30/18866	0.0110799	0.0198475	0.00481736	AURKA	1
BP	GO:0045737	positive regulation of cyclin-dependent protein serine/threonine kinase activity	1/7	31/18866	0.0114474	0.0202418	0.00491306	CCNB1	1
BP	GO:0061842	microtubule organizing center localization	1/7	31/18866	0.0114474	0.0202418	0.00491306	AURKA	1
BP	GO:0071539	protein localization to centrosome	1/7	31/18866	0.0114474	0.0202418	0.00491306	AURKA	1
BP	GO:0044818	mitotic G2/M transition checkpoint	1/7	32/18866	0.0118148	0.0206259	0.00500629	CDK1	1
BP	GO:0097421	liver regeneration	1/7	32/18866	0.0118148	0.0206259	0.00500629	AURKA	1
BP	GO:1901976	regulation of cell cycle checkpoint	1/7	32/18866	0.0118148	0.0206259	0.00500629	CCNB1	1
BP	GO:0060249	anatomical structure homeostasis	2/7	469/18866	0.0119211	0.0207235	0.00502998	CCNE1/CCNE2	2
BP	GO:0010039	response to iron ion	1/7	33/18866	0.0121821	0.0207398	0.00503393	CCNB1	1
BP	GO:0040020	regulation of meiotic nuclear division	1/7	33/18866	0.0121821	0.0207398	0.00503393	TTK	1
BP	GO:0050685	positive regulation of mRNA processing	1/7	33/18866	0.0121821	0.0207398	0.00503393	CCNB1	1
BP	GO:0051984	positive regulation of chromosome segregation	1/7	33/18866	0.0121821	0.0207398	0.00503393	CCNB1	1
BP	GO:1905508	protein localization to microtubule organizing center	1/7	33/18866	0.0121821	0.0207398	0.00503393	AURKA	1
BP	GO:0008608	attachment of spindle microtubules to kinetochore	1/7	34/18866	0.0125493	0.021277	0.00516431	CCNB1	1
BP	GO:0000083	regulation of transcription involved in G1/S transition of mitotic cell cycle	1/7	35/18866	0.0129163	0.0217205	0.00527196	CCNE1	1
BP	GO:1904031	positive regulation of cyclin-dependent protein kinase activity	1/7	35/18866	0.0129163	0.0217205	0.00527196	CCNB1	1
BP	GO:0031572	G2 DNA damage checkpoint	1/7	36/18866	0.0132832	0.0222467	0.00539969	CDK1	1
BP	GO:0043029	T cell homeostasis	1/7	38/18866	0.0140167	0.0233802	0.00567479	CCNB2	1
BP	GO:0014037	Schwann cell differentiation	1/7	39/18866	0.0143833	0.0238949	0.00579972	CDK1	1
BP	GO:0042307	positive regulation of protein import into nucleus	1/7	40/18866	0.0147498	0.0242108	0.0058764	CDK1	1
BP	GO:0043902	positive regulation of multi-organism process	1/7	40/18866	0.0147498	0.0242108	0.0058764	AURKA	1
BP	GO:0045740	positive regulation of DNA replication	1/7	40/18866	0.0147498	0.0242108	0.0058764	CDK1	1
BP	GO:1904591	positive regulation of protein import	1/7	42/18866	0.0154823	0.0253124	0.00614379	CDK1	1
BP	GO:0046688	response to copper ion	1/7	43/18866	0.0158485	0.0257069	0.00623955	CDK1	1
BP	GO:2000648	positive regulation of stem cell proliferation	1/7	43/18866	0.0158485	0.0257069	0.00623955	CCNE1	1
BP	GO:0048538	thymus development	1/7	46/18866	0.0169461	0.0273795	0.00664552	CCNB2	1
BP	GO:0007080	mitotic metaphase plate congression	1/7	47/18866	0.0173117	0.0277526	0.00673608	CCNB1	1
BP	GO:0014075	response to amine	1/7	47/18866	0.0173117	0.0277526	0.00673608	CDK1	1
BP	GO:0010862	positive regulation of pathway-restricted SMAD protein phosphorylation	1/7	48/18866	0.0176772	0.0282288	0.00685164	TTK	1
BP	GO:0048146	positive regulation of fibroblast proliferation	1/7	51/18866	0.0187731	0.029863	0.00724831	CCNB1	1
BP	GO:0009948	anterior/posterior axis specification	1/7	52/18866	0.0191382	0.0302105	0.00733264	AURKA	1
BP	GO:0051445	regulation of meiotic cell cycle	1/7	52/18866	0.0191382	0.0302105	0.00733264	TTK	1
BP	GO:0045840	positive regulation of mitotic nuclear division	1/7	57/18866	0.0209617	0.0328374	0.00797024	AURKA	1
BP	GO:0071398	cellular response to fatty acid	1/7	57/18866	0.0209617	0.0328374	0.00797024	CCNB1	1
BP	GO:0042306	regulation of protein import into nucleus	1/7	59/18866	0.0216903	0.0337223	0.00818503	CDK1	1
BP	GO:0046605	regulation of centrosome cycle	1/7	59/18866	0.0216903	0.0337223	0.00818503	AURKA	1
BP	GO:2000242	negative regulation of reproductive process	1/7	60/18866	0.0220545	0.0341595	0.00829115	TTK	1
BP	GO:0051310	metaphase plate congression	1/7	61/18866	0.0224185	0.0345933	0.00839643	CCNB1	1
BP	GO:0002260	lymphocyte homeostasis	1/7	62/18866	0.0227824	0.0347642	0.00843792	CCNB2	1
BP	GO:0060393	regulation of pathway-restricted SMAD protein phosphorylation	1/7	62/18866	0.0227824	0.0347642	0.00843792	TTK	1
BP	GO:1904589	regulation of protein import	1/7	62/18866	0.0227824	0.0347642	0.00843792	CDK1	1
BP	GO:0046686	response to cadmium ion	1/7	64/18866	0.0235098	0.0357419	0.00867521	CDK1	1
BP	GO:0060389	pathway-restricted SMAD protein phosphorylation	1/7	65/18866	0.0238734	0.0361611	0.00877697	TTK	1
BP	GO:0046824	positive regulation of nucleocytoplasmic transport	1/7	66/18866	0.0242368	0.0365771	0.00887795	CDK1	1
BP	GO:0014823	response to activity	1/7	71/18866	0.0260522	0.039031	0.00947353	CDK1	1
BP	GO:0051785	positive regulation of nuclear division	1/7	71/18866	0.0260522	0.039031	0.00947353	AURKA	1
BP	GO:0045685	regulation of glial cell differentiation	1/7	75/18866	0.0275025	0.0410544	0.00996466	CDK1	1
BP	GO:0072091	regulation of stem cell proliferation	1/7	76/18866	0.0278647	0.041445	0.0100595	CCNE1	1
BP	GO:0007422	peripheral nervous system development	1/7	77/18866	0.0282269	0.0418327	0.0101536	CDK1	1
BP	GO:0043900	regulation of multi-organism process	1/7	78/18866	0.0285889	0.0422174	0.0102469	AURKA	1
BP	GO:0042246	tissue regeneration	1/7	79/18866	0.0289509	0.042297	0.0102663	CCNB1	1
BP	GO:0050000	chromosome localization	1/7	79/18866	0.0289509	0.042297	0.0102663	CCNB1	1
BP	GO:0051303	establishment of chromosome localization	1/7	79/18866	0.0289509	0.042297	0.0102663	CCNB1	1
BP	GO:0048678	response to axon injury	1/7	80/18866	0.0293127	0.042524	0.0103214	CDK1	1
BP	GO:1900182	positive regulation of protein localization to nucleus	1/7	80/18866	0.0293127	0.042524	0.0103214	CDK1	1
BP	GO:1903313	positive regulation of mRNA metabolic process	1/7	82/18866	0.030036	0.0434204	0.0105389	CCNB1	1
BP	GO:0048145	regulation of fibroblast proliferation	1/7	83/18866	0.0303974	0.0436367	0.0105914	CCNB1	1
BP	GO:2000243	positive regulation of reproductive process	1/7	83/18866	0.0303974	0.0436367	0.0105914	AURKA	1
BP	GO:0048144	fibroblast proliferation	1/7	84/18866	0.0307588	0.0440021	0.0106801	CCNB1	1
BP	GO:0001776	leukocyte homeostasis	1/7	86/18866	0.0314811	0.0448797	0.0108931	CCNB2	1
BP	GO:0032436	positive regulation of proteasomal ubiquitin-dependent protein catabolic process	1/7	87/18866	0.0318421	0.0452378	0.01098	AURKA	1
BP	GO:0009798	axis specification	1/7	88/18866	0.032203	0.0455933	0.0110663	AURKA	1
BP	GO:0032465	regulation of cytokinesis	1/7	90/18866	0.0329244	0.0462965	0.011237	AURKA	1
BP	GO:0070542	response to fatty acid	1/7	90/18866	0.0329244	0.0462965	0.011237	CCNB1	1
BP	GO:0031058	positive regulation of histone modification	1/7	92/18866	0.0336454	0.0471493	0.011444	CCNB1	1
BP	GO:0097711	ciliary basal body-plasma membrane docking	1/7	95/18866	0.034726	0.0484987	0.0117715	CDK1	1
