# Supplementary material for: Network Pharmacology and Comparative Transcriptome Reveals Biotargets and Mechanisms of Curcumol Treating Lung Adenocarcinoma Patients With COVID-19
Source: Front Nutr. 2022 Apr 19;9:870370. doi: 10.3389/fnut.2022.870370 (PMC9063984; doi:10.3389/fnut.2022.870370)
Supplement: Supplementary file 2 [file Data_Sheet_2.XLSX]

## Sheet: CC +MF
ONTOLOGY	ID	Description	GeneRatio	BgRatio	pvalue	p.adjust	qvalue	geneID	Count
CC	GO:0000307	cyclin-dependent protein kinase holoenzyme complex	5/7	43/19559	8.45136e-13	2.61992e-11	2.66885e-12	CDK1/CCNB1/CCNB2/CCNE1/CCNE2	5
CC	GO:1902554	serine/threonine protein kinase complex	5/7	89/19559	3.62997e-11	5.62645e-10	5.73153e-11	CDK1/CCNB1/CCNB2/CCNE1/CCNE2	5
CC	GO:1902911	protein kinase complex	5/7	104/19559	8.03208e-11	8.29981e-10	8.45482e-11	CDK1/CCNB1/CCNB2/CCNE1/CCNE2	5
CC	GO:0061695	transferase complex, transferring phosphorus-containing groups	5/7	253/19559	7.15838e-09	5.54774e-08	5.65135e-09	CDK1/CCNB1/CCNB2/CCNE1/CCNE2	5
CC	GO:0098687	chromosomal region	4/7	350/19559	3.38106e-06	2.09626e-05	2.13541e-06	AURKA/CDK1/CCNB1/TTK	4
CC	GO:0005819	spindle	4/7	367/19559	4.08201e-06	2.10904e-05	2.14843e-06	AURKA/CDK1/CCNB1/TTK	4
CC	GO:0000775	chromosome, centromeric region	3/7	196/19559	3.36736e-05	0.000149126	1.51911e-05	AURKA/CCNB1/TTK	3
CC	GO:0000780	condensed nuclear chromosome, centromeric region	2/7	32/19559	5.41799e-05	0.000209947	2.13868e-05	AURKA/CCNB1	2
CC	GO:0005876	spindle microtubule	2/7	66/19559	0.000232951	0.000802388	8.17373e-05	AURKA/CDK1	2
CC	GO:0000794	condensed nuclear chromosome	2/7	103/19559	0.000566895	0.00175737	0.000179019	AURKA/CCNB1	2
CC	GO:0000779	condensed chromosome, centromeric region	2/7	122/19559	0.000793964	0.00223754	0.000227932	AURKA/CCNB1	2
CC	GO:0072686	mitotic spindle	2/7	133/19559	0.000942465	0.00238353	0.000242805	AURKA/CDK1	2
CC	GO:0000776	kinetochore	2/7	137/19559	0.000999545	0.00238353	0.000242805	CCNB1/TTK	2
CC	GO:0000922	spindle pole	2/7	165/19559	0.00144475	0.00319909	0.000325884	AURKA/CCNB1	2
CC	GO:0030496	midbody	2/7	182/19559	0.00175369	0.00362429	0.000369198	AURKA/CDK1	2
CC	GO:0000793	condensed chromosome	2/7	222/19559	0.00259404	0.00502596	0.000511982	AURKA/CCNB1	2
CC	GO:0072687	meiotic spindle	1/7	12/19559	0.00428746	0.00781831	0.000796432	AURKA	1
CC	GO:0000940	condensed chromosome outer kinetochore	1/7	14/19559	0.0050005	0.00861197	0.000877281	CCNB1	1
CC	GO:0031616	spindle pole centrosome	1/7	15/19559	0.00535686	0.00874014	0.000890336	AURKA	1
CC	GO:0045120	pronucleus	1/7	16/19559	0.0057131	0.00885531	0.000902069	AURKA	1
CC	GO:0000778	condensed nuclear chromosome kinetochore	1/7	17/19559	0.00606924	0.00895936	0.000912668	CCNB1	1
CC	GO:0043073	germ cell nucleus	1/7	19/19559	0.00678119	0.00955531	0.000973377	AURKA	1
CC	GO:0005874	microtubule	2/7	431/19559	0.00945413	0.0127425	0.00129805	AURKA/CDK1	2
CC	GO:0097431	mitotic spindle pole	1/7	30/19559	0.0106891	0.0138068	0.00140646	AURKA	1
CC	GO:0005759	mitochondrial matrix	2/7	473/19559	0.011307	0.0140206	0.00142825	CDK1/CCNB1	2
CC	GO:0051233	spindle midzone	1/7	36/19559	0.0128151	0.0152796	0.00155649	AURKA	1
CC	GO:0000777	condensed chromosome kinetochore	1/7	106/19559	0.0373309	0.0428614	0.00436619	CCNB1	1
CC	GO:0000784	nuclear chromosome, telomeric region	1/7	124/19559	0.0435499	0.048216	0.00491164	CDK1	1
MF	GO:0016538	cyclin-dependent protein serine/threonine kinase regulator activity	4/7	50/18352	1.69577e-09	3.73069e-08	7.14007e-09	CCNB1/CCNB2/CCNE1/CCNE2	4
MF	GO:0035173	histone kinase activity	3/7	17/18352	2.30544e-08	2.53599e-07	4.85357e-08	AURKA/CDK1/CCNB1	3
MF	GO:0019887	protein kinase regulator activity	4/7	185/18352	3.41718e-07	2.50594e-06	4.79605e-07	CCNB1/CCNB2/CCNE1/CCNE2	4
MF	GO:0019207	kinase regulator activity	4/7	216/18352	6.35429e-07	3.49486e-06	6.68873e-07	CCNB1/CCNB2/CCNE1/CCNE2	4
MF	GO:0004712	protein serine/threonine/tyrosine kinase activity	2/7	45/18352	0.000122503	0.000539014	0.000103161	AURKA/TTK	2
MF	GO:0004674	protein serine/threonine kinase activity	3/7	435/18352	0.000431183	0.001581	0.000302584	AURKA/CDK1/TTK	3
MF	GO:0008353	RNA polymerase II CTD heptapeptide repeat kinase activity	1/7	12/18352	0.00456893	0.0143595	0.00274823	CDK1	1
MF	GO:0044389	ubiquitin-like protein ligase binding	2/7	316/18352	0.00586179	0.0161199	0.00308515	AURKA/CCNB1	2
MF	GO:0004693	cyclin-dependent protein serine/threonine kinase activity	1/7	29/18352	0.011011	0.0227776	0.00435934	CDK1	1
MF	GO:0097472	cyclin-dependent protein kinase activity	1/7	29/18352	0.011011	0.0227776	0.00435934	CDK1	1
MF	GO:0030332	cyclin binding	1/7	30/18352	0.0113888	0.0227776	0.00435934	CDK1	1
MF	GO:0043539	protein serine/threonine kinase activator activity	1/7	38/18352	0.0144069	0.0264127	0.00505507	CCNB1	1
MF	GO:0030544	Hsp70 protein binding	1/7	42/18352	0.0159131	0.0269298	0.00515403	CDK1	1
MF	GO:0001618	virus receptor activity	1/7	74/18352	0.0278912	0.040907	0.0078291	CDK1	1
MF	GO:0140272	exogenous protein binding	1/7	74/18352	0.0278912	0.040907	0.0078291	CDK1	1
MF	GO:0030295	protein kinase activator activity	1/7	82/18352	0.0308661	0.0424409	0.00812265	CCNB1	1
MF	GO:0019209	kinase activator activity	1/7	89/18352	0.0334627	0.0433047	0.00828798	CCNB1	1
