# Supplementary material for: Network Pharmacology and Comparative Transcriptome Reveals Biotargets and Mechanisms of Curcumol Treating Lung Adenocarcinoma Patients With COVID-19
Source: Front Nutr. 2022 Apr 19;9:870370. doi: 10.3389/fnut.2022.870370 (PMC9063984; doi:10.3389/fnut.2022.870370)
Supplement: Supplementary file 4 [file Data_Sheet_4.XLSX]

## Sheet: coding fc1.5 0.75
Gene name	Gene ID	Fold change (treatment/control)	q-value
CCAAT enhancer binding protein beta	CEBPB	1.9169	2.96387e-89
macrophage migration inhibitory factor	MIF	1.53026	2.10301e-53
CCAAT enhancer binding protein delta	CEBPD	2.08642	2.66224e-52
immediate early response 5 like	IER5L	2.23737	9.70028e-48
inhibitor of DNA binding 1, HLH protein	ID1	1.61882	6.30155e-45
JunB proto-oncogene, AP-1 transcription factor subunit	JUNB	1.94149	4.9425e-42
coiled-coil-helix-coiled-coil-helix domain containing 10	CHCHD10	2.05156	1.30856e-41
scribble planar cell polarity protein	SCRIB	1.51599	1.87432e-40
zinc finger protein 787	ZNF787	1.70574	2.01662e-40
JunD proto-oncogene, AP-1 transcription factor subunit	JUND	1.78735	1.11416e-31
BCL3 transcription coactivator	BCL3	1.58217	1.1419e-31
zinc finger protein 503	ZNF503	1.88732	2.36269e-30
cytochrome c oxidase subunit 5B	COX5B	1.61437	1.85025e-27
coiled-coil domain containing 85B	CCDC85B	1.91854	1.49746e-26
ATPase H+ transporting V0 subunit c	ATP6V0C	1.64241	2.84865e-23
complement factor D	CFD	1.81761	1.52435e-22
zinc finger protein 219	ZNF219	1.70028	2.39184e-22
F-box and leucine rich repeat protein 19	FBXL19	1.65413	3.27425e-22
SRY-box transcription factor 12	SOX12	1.50617	3.31974e-22
nuclear receptor subfamily 2 group F member 6	NR2F6	1.69142	2.39328e-21
zinc finger protein 580	ZNF580	1.63453	2.67895e-21
zinc finger protein 865	ZNF865	1.78414	4.62285e-21
chondroitin polymerizing factor	CHPF	1.56295	1.98755e-20
meteorin, glial cell differentiation regulator	METRN	1.54116	2.02629e-20
leucine rich repeat and fibronectin type III domain containing 4	LRFN4	1.63061	6.96578e-20
SLC9A3 regulator 2	SLC9A3R2	1.51342	1.66461e-19
NADH:ubiquinone oxidoreductase complex assembly factor 8	NDUFAF8	1.85438	4.50726e-19
zinc finger and BTB domain containing 7A	ZBTB7A	1.53322	1.04566e-18
major facilitator superfamily domain containing 3	MFSD3	1.59875	1.72809e-18
ATP synthase F1 subunit delta	ATP5F1D	1.69454	5.71745e-18
chromosome 1 open reading frame 122	C1orf122	1.84913	6.50522e-18
proprotein convertase subtilisin/kexin type 1 inhibitor	PCSK1N	2.61716	8.33219e-18
keratin 10	KRT10	1.56414	3.9116e-17
mitochondrial ribosomal protein L41	MRPL41	1.80654	9.97325e-17
zinc finger protein 579	ZNF579	1.693	2.29651e-16
paired like homeodomain 1	PITX1	1.62307	3.36223e-16
dishevelled segment polarity protein 1	DVL1	1.55146	4.15168e-16
interferon regulatory factor 2 binding protein 1	IRF2BP1	1.53382	8.17262e-16
SLX1 homolog A, structure-specific endonuclease subunit	SLX1A	2.40784	1.34682e-15
solute carrier family 22 member 18	SLC22A18	1.55198	1.72327e-15
abhydrolase domain containing 17A, depalmitoylase	ABHD17A	1.65946	1.93987e-15
UBA like domain containing 1	UBALD1	1.64009	7.11679e-14
alpha-L-iduronidase	IDUA	1.70731	3.45863e-13
trafficking protein particle complex 5	TRAPPC5	1.87042	5.15272e-13
selenoprotein H	SELENOH	1.51529	5.22944e-12
mitogen-activated protein kinase kinase kinase 10	MAP3K10	1.53567	8.58303e-12
collagen type I alpha 2 chain	COL1A2	1778.64	9.25713e-12
heat shock protein family A (Hsp70) member 1A	HSPA1A	1.55729	1.43603e-11
chromosome 8 open reading frame 82	C8orf82	1.62013	2.80444e-11
MAPK regulated corepressor interacting protein 2	MCRIP2	1.62583	5.46638e-11
heat shock protein family A (Hsp70) member 1B	HSPA1B	1.57511	5.93039e-11
growth differentiation factor 15	GDF15	1.67474	2.30688e-10
tigger transposable element derived 5	TIGD5	1.61215	2.38153e-10
TNFRSF1A associated via death domain	TRADD	1.69713	2.40753e-10
tubulin polyglutamylase complex subunit 1	TPGS1	2.17474	6.75652e-10
dual specificity phosphatase 23	DUSP23	1.59415	7.56758e-10
coiled-coil domain containing 124	CCDC124	1.52954	9.6998e-10
pleckstrin homology like domain family A member 2	PHLDA2	1.56012	1.79429e-09
2'-deoxynucleoside 5'-phosphate N-hydrolase 1	DNPH1	1.61464	1.93479e-09
nuclear receptor subfamily 0 group B member 1	NR0B1	1.62365	2.21797e-09
LDL receptor related protein 3	LRP3	1.71787	2.98662e-09
SCAN domain containing 1	SCAND1	1.60916	4.60766e-09
alkB homolog 7	ALKBH7	1.76215	5.1279e-09
SLX1 homolog B, structure-specific endonuclease subunit	SLX1B	1.61139	5.77173e-09
chromosome 4 open reading frame 48	C4orf48	1.98828	5.77173e-09
adenine nucleotide translocase lysine methyltransferase	ANTKMT	1.89713	6.4003e-09
mitotic spindle organizing protein 2B	MZT2B	1.65062	1.0224e-08
transmembrane protein 160	TMEM160	2.22276	1.04359e-08
Rho GTPase activating protein 11A	ARHGAP11A	0.724033	1.13125e-08
family with sequence similarity 174 member C	FAM174C	1.57778	1.1386e-08
DEP domain containing 1	DEPDC1	0.690094	1.44633e-08
cysteine rich protein 2	CRIP2	1.91173	2.3052e-08
cytosolic thiouridylase subunit 1	CTU1	1.86067	2.52817e-08
nuclear receptor subfamily 1 group D member 2	NR1D2	0.73922	4.15948e-08
family with sequence similarity 207 member A	FAM207A	1.80105	4.50909e-08
FA complementation group I	FANCI	0.739356	4.63433e-08
F-box protein 46	FBXO46	1.57775	4.89727e-08
Myb related transcription factor, partner of profilin	MYPOP	1.84121	5.18866e-08
kinesin family member 23	KIF23	0.7095	5.50233e-08
BAH domain and coiled-coil containing 1	BAHCC1	1.60378	6.1231e-08
protein phosphatase 1 regulatory subunit 35	PPP1R35	1.64658	6.83279e-08
cyclin dependent kinase 1	CDK1	0.733138	7.04425e-08
zinc finger protein, FOG family member 1	ZFPM1	1.81971	1.04383e-07
zinc finger protein 524	ZNF524	1.68947	1.13233e-07
mex-3 RNA binding family member D	MEX3D	1.70419	1.15237e-07
C-C motif chemokine ligand 2	CCL2	0.710579	1.24017e-07
sterile alpha motif domain containing 11	SAMD11	1.50647	1.30721e-07
mindbomb E3 ubiquitin protein ligase 2	MIB2	1.68376	1.40417e-07
coagulation factor VIII associated 2	F8A2	1.72711	1.44862e-07
PPAN-P2RY11 readthrough	PPAN-P2RY11	0.000129622	1.67587e-07
Uncharacterized protein LOC114841035	AP001453	1.50991	2.15527e-07
proline rich 7, synaptic	PRR7	1.91524	2.24883e-07
protocadherin gamma subfamily C, 3	PCDHGC3	3.06927	2.38522e-07
novel protein	AC126283	13456.1	2.60119e-07
carbohydrate sulfotransferase 7	CHST7	1.57511	3.1368e-07
msh homeobox 1	MSX1	2.57846	3.31034e-07
L antigen family member 3	LAGE3	1.56001	4.08107e-07
PDZ binding kinase	PBK	0.704912	5.62274e-07
cell division cycle 6	CDC6	0.67775	6.8029e-07
TRIM6-TRIM34 readthrough	TRIM6-TRIM34	0.000299393	7.54027e-07
stromal antigen 3	STAG3	1.584	1.03488e-06
apical junction component 1 homolog	AJM1	1.72001	1.13018e-06
sperm associated antigen 5	SPAG5	0.724214	1.18282e-06
BCL2 family apoptosis regulator BOK	BOK	1.58126	1.97458e-06
hydroxyacylglutathione hydrolase like	HAGHL	1.67542	2.0437e-06
PCNA clamp associated factor	PCLAF	0.602123	2.5994e-06
novel protein	AC008982	0.000209188	2.79997e-06
matrix metallopeptidase 28	MMP28	1.75762	3.04245e-06
zinc finger protein 467	ZNF467	1.92891	3.93644e-06
cytoskeleton associated protein 2 like	CKAP2L	0.648722	4.39465e-06
NME/NM23 nucleoside diphosphate kinase 3	NME3	1.62864	4.56402e-06
non-SMC condensin II complex subunit G2	NCAPG2	0.74045	5.02552e-06
abhydrolase domain containing 8	ABHD8	1.74911	5.0995e-06
EGF like domain multiple 7	EGFL7	1.58371	5.0995e-06
novel protein, TAP2-HLA-DOB readthrough	AL669918	4.07828	6.35768e-06
carbohydrate sulfotransferase 12	CHST12	1.68719	8.66604e-06
DNL-type zinc finger	DNLZ	2.89621	9.38221e-06
non-SMC condensin I complex subunit G	NCAPG	0.712555	1.07723e-05
stathmin 1	STMN1	0.697994	1.08813e-05
DNA topoisomerase II alpha	TOP2A	0.701223	1.11354e-05
motor neuron and pancreas homeobox 1	MNX1	1.72204	1.677e-05
PWWP domain containing 2B	PWWP2B	1.51359	1.748e-05
adenosine deaminase tRNA specific 3	ADAT3	4.11772	2.47754e-05
growth arrest specific 2 like 1	GAS2L1	1.59127	2.47754e-05
single Ig and TIR domain containing	SIGIRR	1.56182	2.48579e-05
translocase of outer mitochondrial membrane 6	TOMM6	0.231858	2.55823e-05
selenoprotein O	SELENOO	1.55737	3.03857e-05
MYB proto-oncogene like 2	MYBL2	0.715933	3.38266e-05
CHM like Rab escort protein	CHML	0.748438	3.46197e-05
Josephin domain containing 2	JOSD2	1.62734	3.60044e-05
H2A clustered histone 18	H2AC18	1.76892	3.60094e-05
BRCA2 DNA repair associated	BRCA2	0.606513	3.72517e-05
H2A clustered histone 19	H2AC19	1.75704	3.90684e-05
lemur tyrosine kinase 3	LMTK3	1.56051	3.91346e-05
zinc finger protein 771	ZNF771	1.93313	4.18682e-05
serpin family B member 8	SERPINB8	0.738246	4.54116e-05
synthesis of cytochrome C oxidase 2	SCO2	2.17544	4.92585e-05
zinc finger HIT-type containing 2	ZNHIT2	1.73019	5.77118e-05
DNA polymerase delta 3, accessory subunit	POLD3	0.696631	7.26039e-05
GINS complex subunit 1	GINS1	0.699936	7.60959e-05
paralemmin	PALM	1.50577	8.13608e-05
solute carrier family 16 member 6	SLC16A6	0.632554	9.35071e-05
transmembrane protein 238	TMEM238	2.03178	0.000101738
nucleolar and spindle associated protein 1	NUSAP1	0.740696	0.000114794
MAM domain containing 4	MAMDC4	1.92525	0.000119225
kinetochore associated 1	KNTC1	0.722475	0.000128414
jagged canonical Notch ligand 2	JAG2	1.53547	0.00013052
frizzled class receptor 8	FZD8	1.66778	0.000135177
kinesin family member 2C	KIF2C	0.721384	0.000147416
collagen type I alpha 1 chain	COL1A1	2.01388	0.000170452
UDP glucuronosyltransferase family 1 member A6	UGT1A6	1.59529	0.000172092
hes family bHLH transcription factor 4	HES4	1.57585	0.000184519
tubulin alpha 1a	TUBA1A	0.745479	0.00018477
peptidyl-tRNA hydrolase domain containing 1	PTRHD1	1.59071	0.000202929
citron rho-interacting serine/threonine kinase	CIT	0.727982	0.000205278
TATA-box binding protein associated factor, RNA polymerase I subunit B	TAF1B	0.730136	0.00020724
anti-Mullerian hormone	AMH	1.53185	0.000224952
COBW domain containing 3	CBWD3	0.71458	0.000231427
kinesin family member 15	KIF15	0.563162	0.000279315
epithelial membrane protein 1	EMP1	0.682701	0.000288416
IQ motif containing GTPase activating protein 3	IQGAP3	0.743097	0.000309281
F-box and leucine rich repeat protein 15	FBXL15	1.56407	0.000327455
centromere protein K	CENPK	0.73607	0.000335937
ribonucleotide reductase catalytic subunit M1	RRM1	0.737073	0.000345256
Kruppel like factor 2	KLF2	2.28075	0.000357908
N-acylsphingosine amidohydrolase 2B	ASAH2B	0.746858	0.000422437
MAGE family member A4	MAGEA4	0.00107906	0.000445256
H2B clustered histone 5	H2BC5	1.53308	0.000458074
regulatory factor X1	RFX1	1.55956	0.000500478
vitamin D receptor	VDR	0.73282	0.00056533
replication factor C subunit 4	RFC4	0.732856	0.000671627
cell division cycle 45	CDC45	0.590855	0.000723632
aurora kinase B	AURKB	0.645492	0.000745596
KIAA1549 like	KIAA1549L	0.637465	0.000752189
structural maintenance of chromosomes 2	SMC2	0.746219	0.000767277
neuropeptide B	NPB	45.0663	0.000768471
deoxyhypusine hydroxylase	DOHH	1.54637	0.000814957
cell division cycle associated 7	CDCA7	0.74477	0.000860949
interleukin 1 alpha	IL1A	0.726387	0.000897411
SHC binding and spindle associated 1	SHCBP1	0.732763	0.000907578
B cell receptor associated protein 29	BCAP29	0.739759	0.000934545
adrenoceptor alpha 2C	ADRA2C	1.70851	0.00099812
C9orf72-SMCR8 complex subunit	C9orf72	0.729249	0.00118583
STIL centriolar assembly protein	STIL	0.704378	0.0012088
CACN subunit beta associated regulatory protein	CBARP	1.92364	0.00128194
TTK protein kinase	TTK	0.711282	0.0013932
cell division cycle associated 5	CDCA5	0.717329	0.00142712
transmembrane protein 121	TMEM121	2.79003	0.00143546
single-pass membrane protein with coiled-coil domains 2	SMCO2	1277.09	0.00156896
thrombospondin type 1 domain containing 1	THSD1	0.745472	0.0016193
PMF1-BGLAP readthrough	PMF1-BGLAP	0.207329	0.00164868
protein phosphatase 1 regulatory inhibitor subunit 14A	PPP1R14A	1.55141	0.0017195
notch 2 N-terminal like C	NOTCH2NLC	0.502283	0.00174461
WD repeat domain 86	WDR86	3.58454	0.00179635
UDP-GlcNAc:betaGal beta-1,3-N-acetylglucosaminyltransferase 9	B3GNT9	1.52131	0.00180039
minichromosome maintenance complex component 2	MCM2	0.670712	0.00193264
general transcription factor IIH subunit 4	GTF2H4	0.644988	0.0019524
calmodulin regulated spectrin associated protein family member 3	CAMSAP3	1.53885	0.00198937
beta-1,4-N-acetyl-galactosaminyltransferase 4	B4GALNT4	1.60851	0.00199409
microtubule associated serine/threonine kinase like	MASTL	0.712538	0.00211434
Rap guanine nucleotide exchange factor like 1	RAPGEFL1	0.52629	0.0022492
DNA damage induced apoptosis suppressor	DDIAS	0.702467	0.00233997
engrailed homeobox 2	EN2	2.03316	0.00235744
RAD51 associated protein 1	RAD51AP1	0.667865	0.0023814
family with sequence similarity 166 member B	FAM166B	2004.18	0.00250442
FERM and PDZ domain containing 3	FRMPD3	0.00357401	0.00255896
spindle and kinetochore associated complex subunit 1	SKA1	0.686174	0.00272654
centromere protein O	CENPO	0.734907	0.00273227
delta like canonical Notch ligand 3	DLL3	1.73965	0.00275329
EBF family member 4	EBF4	1.772	0.00277339
nuclear pore complex interacting protein family member A7	NPIPA7	0.496163	0.00286674
calcium release activated channel regulator 2B	CRACR2B	1.50076	0.00297474
protein phosphatase 1 regulatory subunit 3F	PPP1R3F	1.6507	0.00301085
X-ray repair cross complementing 2	XRCC2	0.737598	0.00308586
NFKB inhibitor interacting Ras like 1	NKIRAS1	0.676671	0.0032551
epithelial membrane protein 2	EMP2	0.725415	0.00361588
transmembrane protein 102	TMEM102	1.51983	0.00364498
coagulation factor XII	F12	1.52919	0.00380145
ZW10 interacting kinetochore protein	ZWINT	0.71757	0.00387704
galactose-3-O-sulfotransferase 2	GAL3ST2	7.2949	0.00399828
VPS37D subunit of ESCRT-I	VPS37D	1.5938	0.00408252
SPC25 component of NDC80 kinetochore complex	SPC25	0.612165	0.00415424
NUF2 component of NDC80 kinetochore complex	NUF2	0.70038	0.00419463
neuronal PAS domain protein 1	NPAS1	1.81951	0.00427955
collagen type III alpha 1 chain	COL3A1	5.60987	0.0043749
transmembrane serine protease 15	TMPRSS15	0.00175592	0.00461403
GINS complex subunit 3	GINS3	0.665512	0.0055244
BRCA1 interacting protein C-terminal helicase 1	BRIP1	0.663829	0.00554723
matrix metallopeptidase 17	MMP17	1.68387	0.0055476
transmembrane protein 151A	TMEM151A	1.84193	0.00569713
mitochondrial fission regulator 2	MTFR2	0.592642	0.00601651
DNA polymerase theta	POLQ	0.716563	0.0060852
cell division cycle associated 8	CDCA8	0.702341	0.00619036
ankyrin repeat domain 1	ANKRD1	0.671194	0.00624582
tolloid like 2	TLL2	256.791	0.00630745
protocadherin gamma subfamily A, 11	PCDHGA11	0.00292529	0.00647695
G protein-coupled receptor 27	GPR27	2.11417	0.00649653
zinc finger and BTB domain containing 14	ZBTB14	0.721234	0.00650767
endonuclease G	ENDOG	1.65698	0.00694122
RAD18 E3 ubiquitin protein ligase	RAD18	0.738141	0.00708519
BUB1 mitotic checkpoint serine/threonine kinase B	BUB1B	0.731429	0.00709193
denticleless E3 ubiquitin protein ligase homolog	DTL	0.709334	0.00723222
proline rich basic protein 1	PROB1	1.67994	0.00727906
aristaless related homeobox	ARX	1.50257	0.00736318
GINS complex subunit 4	GINS4	0.708109	0.00744089
MORN repeat containing 1	MORN1	1.50137	0.00764968
histone deacetylase 10	HDAC10	1.76963	0.00772863
novel protein	AC023055	0.0341004	0.00786545
spermatogenesis associated 2 like	SPATA2L	1.53203	0.00802381
suppressor of variegation 3-9 homolog 1	SUV39H1	0.741451	0.00802734
E2F transcription factor 7	E2F7	0.709365	0.00815245
G protein-coupled receptor 55	GPR55	0.00207896	0.00845249
zinc finger protein 680	ZNF680	0.68297	0.008605
neuropeptide Y receptor Y5	NPY5R	2.5945	0.00865355
zinc finger E-box binding homeobox 2	ZEB2	0.671355	0.00873505
microtubule associated protein 1 light chain 3 alpha	MAP1LC3A	1.64806	0.00893978
glutamate ionotropic receptor NMDA type subunit 3B	GRIN3B	2.4866	0.00906311
transmembrane protein 190	TMEM190	3222.08	0.00925735
armadillo repeat containing X-linked 5	ARMCX5	0.73522	0.00981157
cell division cycle associated 7 like	CDCA7L	0.69024	0.00982204
adenosine monophosphate deaminase 3	AMPD3	0.699634	0.0099075
cyclin P	CCNP	3.28961	0.0099527
marker of proliferation Ki-67	MKI67	0.696062	0.0100371
carboxypeptidase A4	CPA4	0.711692	0.0100371
zinc finger protein 688	ZNF688	1.64902	0.0102041
InaF motif containing 1	INAFM1	1.58024	0.0106184
solute carrier family 26 member 1	SLC26A1	1.50653	0.0107496
inhibin subunit beta A	INHBA	0.655716	0.0107496
centrosomal protein 135	CEP135	0.724831	0.0109344
coiled-coil domain containing 180	CCDC180	3.62964	0.0109687
lamin tail domain containing 2	LMNTD2	1.52359	0.0114958
F-box and leucine rich repeat protein 8	FBXL8	1.54128	0.0115682
Rho GTPase activating protein 19	ARHGAP19	0.744773	0.0115862
sorting nexin 22	SNX22	0.465183	0.0117897
origin recognition complex subunit 1	ORC1	0.648528	0.013128
minichromosome maintenance complex component 5	MCM5	0.738274	0.0132804
SHC adaptor protein 2	SHC2	1.53072	0.0136148
exonuclease 1	EXO1	0.691355	0.0137856
calcium/calmodulin dependent protein kinase kinase 1	CAMKK1	0.648766	0.0138097
family with sequence similarity 111 member B	FAM111B	0.631529	0.01383
HLF transcription factor, PAR bZIP family member	HLF	0.735222	0.0145838
coiled-coil domain containing 103	CCDC103	2.53954	0.0148976
iroquois homeobox 3	IRX3	1.79961	0.0155898
enkurin domain containing 1	ENKD1	1.52829	0.0156512
coiled-coil domain containing 61	CCDC61	1.67552	0.0158237
phospholipid phosphatase related 3	PLPPR3	2.28187	0.0158501
selectin E	SELE	0.62865	0.0160621
meteorin like, glial cell differentiation regulator	METRNL	1.62139	0.016063
ladybird homeobox 2	LBX2	1.92159	0.0162398
ventral anterior homeobox 2	VAX2	1.77527	0.0171185
lin-9 DREAM MuvB core complex component	LIN9	0.705407	0.0172415
nei like DNA glycosylase 3	NEIL3	0.725868	0.0174536
BLOC-1 related complex subunit 6	BORCS6	1.55003	0.0175984
vasorin	VASN	1.53976	0.01784
polo like kinase 4	PLK4	0.709491	0.0180662
VRK serine/threonine kinase 1	VRK1	0.727669	0.0182528
carbohydrate sulfotransferase 13	CHST13	2.48888	0.0187838
matrix metallopeptidase 1	MMP1	0.299986	0.0195263
ISY1-RAB43 readthrough	ISY1-RAB43	2.50154e-05	0.02024
ribonucleotide reductase regulatory subunit M2	RRM2	0.603073	0.0215104
chromosome 6 open reading frame 226	C6orf226	1.66853	0.021808
PICALM interacting mitotic regulator	PIMREG	0.653814	0.0218914
fibroblast growth factor 14	FGF14	0.431712	0.0222091
adhesion molecule with Ig like domain 3	AMIGO3	2.04128	0.0228818
H2A.W histone	H2AW	1.60542	0.0258543
actin filament associated protein 1 like 1	AFAP1L1	0.747453	0.0260072
MISP family member 3	MISP3	1.78512	0.0260271
reticulon 4 receptor	RTN4R	1.66805	0.027317
BLM RecQ like helicase	BLM	0.745237	0.0274515
testis expressed 12	TEX12	0.000726619	0.0276048
zinc finger protein 709	ZNF709	0.00374323	0.0284259
family with sequence similarity 43 member A	FAM43A	1.58073	0.0285505
non-SMC condensin I complex subunit H	NCAPH	0.718338	0.0290015
ubiquitin D	UBD	0.725485	0.0290339
GTP cyclohydrolase I feedback regulator	GCHFR	1.98445	0.0293131
hydroxysteroid 11-beta dehydrogenase 1 like	HSD11B1L	1.66535	0.0298102
fibrinogen C domain containing 1	FIBCD1	1.54603	0.0298731
chromatin assembly factor 1 subunit B	CHAF1B	0.711722	0.0303881
TOPBP1 interacting checkpoint and replication regulator	TICRR	0.742603	0.0309187
inner mitochondrial membrane peptidase subunit 1	IMMP1L	0.712453	0.0310909
suppressor of cytokine signaling 1	SOCS1	2.71879	0.0313627
dedicator of cytokinesis 11	DOCK11	0.749834	0.0315439
FA core complex associated protein 24	FAAP24	0.700759	0.0321626
DMRT like family A2	DMRTA2	480.113	0.0325074
meiosis specific with coiled-coil domain	MEIOC	0.646149	0.0330148
HIRA interacting protein 3	HIRIP3	0.734779	0.0331377
centromere protein L	CENPL	0.738395	0.0336721
C-type lectin domain containing 11A	CLEC11A	1.82399	0.0343197
zinc finger protein 502	ZNF502	0.678368	0.0343762
SRY-box transcription factor 17	SOX17	1.69833	0.0346295
F-box protein 36	FBXO36	0.602545	0.0346295
tRNA methyltransferase O	TRMO	0.671152	0.035252
chondroitin sulfate proteoglycan 4	CSPG4	1.56974	0.0354349
heterogeneous nuclear ribonucleoprotein A1 pseudogene 48	HNRNPA1P48	0.71194	0.037485
transmembrane serine protease 5	TMPRSS5	0.0368815	0.0383979
sine oculis binding protein homolog	SOBP	2.08045	0.0385825
deleted in lymphocytic leukemia 7	DLEU7	194.276	0.0400891
synaptotagmin-15	FO681492	1.50365	0.0405636
apolipoprotein B mRNA editing enzyme catalytic subunit 3B	APOBEC3B	0.654082	0.0415134
kinetochore scaffold 1	KNL1	0.732072	0.0417987
zinc finger protein 74	ZNF74	1.52022	0.042401
synaptonemal complex central element protein 1 like	SYCE1L	1.76311	0.042401
RNF103-CHMP3 readthrough	RNF103-CHMP3	0.32995	0.0442649
chromosome 17 open reading frame 67	C17orf67	1.62866	0.0445754
family with sequence similarity 153 member A	FAM153A	31.2093	0.0468963
chromosome 19 open reading frame 81	C19orf81	1.7737	0.0479069
WD repeat domain 76	WDR76	0.716762	0.0488729
POC5 centriolar protein	POC5	0.731364	0.0499704
